# Supplementary material for: Socioeconomic Determinants of Career Intention in Pharmacy Students in Vietnam
Source: Pharmacy (Basel). 2025 Nov 2;13(6):161. doi: 10.3390/pharmacy13060161 (PMC12641655; doi:10.3390/pharmacy13060161)
Supplement: Supplementary file 1 [file pharmacy-13-00161-s001.zip]

Archive with 1 entries (1 files):
- pharmacy-3927237-supplementary.pdf
